# Supplementary material for: Prognostic Performance of Existing Scoring Systems among Critically Ill Patients Requiring Continuous Renal Replacement Therapy: An Observational Study
Source: J Clin Med. 2021 Oct 6;10(19):4592. doi: 10.3390/jcm10194592 (PMC8509572; doi:10.3390/jcm10194592)
Supplement: Supplementary file 1 [file jcm-10-04592-s001.zip]

Archive with 1 entries (1 files):
- jcm-1398366-supplementary.pdf
